# Supplementary material for: Differences in Gene Expression of Pear Selections Showing Leaf Curling or Leaf Reddening Symptoms Due to Pear Decline Phytoplasma
Source: Plants (Basel). 2022 Feb 4;11(3):427. doi: 10.3390/plants11030427 (PMC8838474; doi:10.3390/plants11030427)
Supplement: Supplementary file 1 [file plants-11-00427-s001.zip]

Archive with 1 entries (1 files):
- plants-1559200-supplementary.pdf
